# Supplementary material for: Induction of DR5-Dependent Apoptosis by PGA2 through ATF4-CHOP Pathway
Source: Molecules. 2022 Jun 13;27(12):3804. doi: 10.3390/molecules27123804 (PMC9230093; doi:10.3390/molecules27123804)
Supplement: Supplementary file 1 [file molecules-27-03804-s001.zip]

Archive with 2 entries (2 files):
- Densitometry_Graph.pdf
- Supplementary Figures and Legends_KM Park et al.pdf
